# Supplementary material for: Current status and influencing factors of spiritual needs of patients with advanced cancer: a cross-sectional study
Source: BMC Nurs. 2023 Apr 19;22:131. doi: 10.1186/s12912-023-01306-9 (PMC10116731; doi:10.1186/s12912-023-01306-9)
Supplement: Supplementary file 1 — Additional file 1. Raw Data-Spiritual Needs of Patients with Advanced Cancer. [file 12912_2023_1306_MOESM1_ESM.xlsx]

## Sheet: Total data
Raw Data-Spiritual Needs of Patients with Advanced Cancer
	general information											Spiritual Needs						influence factor					Regression dummy variable
ID\variable quantity	Gender:1.male2.female	age	Maritalstatus:1Unmarried2Married3Divorced4Widowed	Work status:1On duty2Retired3Unemployed4Stop working after diagnosis	Religious belief:1Yes2No	Hospitalization:1.1-2 times2.3-4 times3.more than 5 times	Cancer type:1Head and neck tumor2Lung cancer3GI tract cancer4Breast cancer5Gynecologic Oncology6Others	Gastrointestinal symptoms:1.Poor appetite2.Nausea3.Stomatitis4.Constipation	Pain level:1Painless2Mild pain3Moderate pain4Severe pain	Sleep quality:1Difficulty falling asleep2Insomnia-late3Restless slee4Medication needs for sleep5Insomnia	Exercise intensity:1Moderate-intensity2Mild intensity	Spiritual Needs(Total score)	Love and relationship	Hope and peace	Meaning and purpose	Connection with the supernatural	Death acceptance	Cancer Fatigue Scale	Anxiety	Depress	Family APGAR Index	SSRS	Religious belief(Dummy variable):0No1Yes	Exercise intensity(Dummy variable):0Mild intensity1Moderate-intensity
No.1	2	45	2	4	2	3	2	1	2	2	1	96	22	19	24	9	22	55	3	1	10	41	0	1
No.2	2	50	4	3	2	3	3	1	2	1	1	94	25	20	26	6	17	58	3	10	6	30	0	1
No.3	2	44	2	4	2	3	2	2	4	1	2	111	25	20	30	15	21	62	1	1	10	56	0	0
No.4	1	72	2	2	2	3	3	1	2	3	2	82	25	16	23	7	11	57	6	11	10	21	0	0
No.5	1	67	2	2	2	3	3	1	2	1	1	92	25	18	24	7	18	55	0	8	10	39	0	1
No.6	1	64	2	2	2	3	3	1	1	1	1	78	17	12	25	7	17	46	1	4	10	44	0	1
No.7	2	47	2	1	2	1	4	1	1	3	1	80	23	19	21	5	12	48	2	1	10	45	0	1
No.8	1	67	2	2	2	3	3	1	1	1	1	59	19	13	10	6	11	41	0	3	10	45	0	1
No.9	1	59	2	2	2	3	3	1	2	1	1	89	20	16	25	10	18	24	0	0	10	45	0	1
No.10	1	44	1	4	2	3	2	2	2	2	1	111	21	20	30	15	25	57	9	3	10	41	0	1
No.11	1	67	2	2	2	3	2	2	1	5	1	84	17	14	27	7	19	49	2	10	10	40	0	1
No.12	1	57	2	3	2	3	2	2	2	5	2	91	25	20	23	14	9	55	12	16	9	29	0	0
No.13	2	55	2	2	2	3	4	1	1	4	1	80	24	20	18	5	13	48	15	12	10	38	0	1
No.14	2	60	2	3	2	1	3	3	1	1	1	70	22	18	17	3	10	31	3	4	9	34	0	1
No.15	1	58	2	3	2	1	3	1	1	1	1	107	21	17	29	15	25	51	8	9	10	40	0	1
No.16	2	63	2	3	2	2	3	2	1	2	2	72	19	11	18	9	15	46	9	6	10	49	0	0
No.17	1	61	2	3	1	3	2	1	1	2	1	79	23	16	21	7	12	47	6	5	9	28	1	1
No.18	2	31	2	4	2	3	2	2	2	4	2	61	12	11	16	11	11	47	9	12	6	31	0	0
No.19	2	63	2	2	2	3	5	2	1	5	1	60	15	13	18	3	11	61	10	9	8	37	0	1
No.20	1	65	2	3	2	3	2	1	1	2	1	91	19	16	29	11	16	49	0	0	10	35	0	1
No.21	2	69	2	3	2	1	2	3	2	4	1	75	17	16	14	15	13	53	15	12	7	30	0	1
No.22	2	62	2	2	2	3	4	1	3	5	2	100	23	18	26	13	20	60	3	3	10	39	0	0
No.23	1	66	2	2	2	3	2	2	3	3	1	68	21	12	20	3	12	46	2	16	9	29	0	1
No.24	2	61	2	2	1	3	4	1	2	2	2	88	20	19	25	6	18	48	7	2	9	32	1	0
No.25	2	66	4	2	1	3	4	1	2	3	1	112	25	20	30	14	23	58	7	8	10	42	1	1
No.26	2	50	2	4	1	3	4	1	1	1	1	100	22	14	26	15	23	56	13	4	10	36	1	1
No.27	2	71	2	3	2	1	5	2	2	1	2	58	14	5	20	5	14	47	7	10	2	17	0	0
No.28	2	70	4	3	2	2	2	4	4	2	2	71	21	12	19	13	6	44	13	9	6	32	0	0
No.29	2	65	2	3	2	2	4	4	3	2	2	90	21	20	28	4	17	44	10	11	7	29	0	0
No.30	1	48	2	4	2	3	3	1	1	1	1	85	19	17	26	8	15	45	4	4	5	43	0	1
No.31	2	65	2	3	2	3	2	1	3	1	2	90	20	16	26	7	21	50	9	10	10	36	0	0
No.32	1	68	2	2	2	2	2	1	1	1	2	91	23	16	22	11	19	54	5	14	10	26	0	0
No.33	2	47	2	4	2	3	2	2	2	3	2	72	19	15	18	7	13	45	8	14	8	31	0	0
No.34	2	64	2	2	2	3	1	1	1	1	2	78	25	18	21	7	7	54	3	15	10	25	0	0
No.35	1	72	2	2	2	1	2	1	1	1	1	63	23	10	16	6	8	47	12	7	10	44	0	1
No.36	2	77	2	3	1	1	1	2	2	3	2	90	25	20	19	11	15	55	7	13	6	39	1	0
No.37	1	61	2	2	2	3	2	2	2	3	1	70	16	13	17	9	15	40	8	13	6	34	0	1
No.38	2	23	1	1	1	3	4	1	4	1	2	115	25	20	30	15	25	59	8	5	10	44	1	0
No.39	2	53	2	3	2	3	4	2	1	1	2	72	21	12	12	7	20	49	12	14	10	30	0	0
No.40	1	25	2	1	2	3	6	2	2	1	1	86	23	16	21	11	15	54	8	5	9	33	0	1
No.41	2	46	2	1	2	3	2	2	1	3	1	75	19	15	21	7	13	39	8	7	10	39	0	1
No.42	1	67	2	2	2	3	3	3	1	1	1	59	19	13	10	6	11	41	0	3	10	45	0	1
No.43	2	47	2	1	2	1	3	1	1	3	1	86	23	19	27	5	12	38	2	1	10	34	0	1
No.44	1	64	2	2	2	3	3	1	1	1	1	78	17	12	25	7	17	46	1	4	10	44	0	1
No.45	2	50	4	3	2	3	4	1	1	1	1	92	25	20	24	6	17	48	3	10	6	30	0	1
No.46	2	48	2	4	2	1	5	2	1	2	2	79	22	15	22	5	15	47	7	6	8	44	0	0
No.47	2	64	2	2	2	2	5	1	1	1	1	101	21	19	29	11	21	19	0	0	7	45	0	1
No.48	2	28	3	1	1	3	6	1	2	2	1	113	25	20	30	15	23	45	3	1	10	42	1	1
No.49	1	59	2	2	2	3	3	1	2	1	1	89	20	16	25	10	18	39	5	10	6	49	0	1
No.50	2	69	2	3	2	3	3	2	3	1	2	40	10	7	12	3	8	49	8	7	10	31	0	0
No.51	1	56	2	4	2	3	3	2	1	2	2	55	11	15	12	6	11	42	8	9	9	30	0	0
No.52	2	77	2	3	1	2	5	2	1	1	1	79	17	12	20	15	15	46	6	9	10	42	1	1
No.53	2	40	2	1	2	1	6	1	1	1	1	95	21	18	26	10	20	31	4	2	10	47	0	1
No.54	2	65	2	3	1	2	1	2	2	3	1	92	20	18	23	9	22	47	12	10	6	27	1	1
No.55	1	67	4	3	2	2	2	4	3	1	1	103	23	15	25	15	25	55	4	10	10	40	0	1
No.56	1	70	2	3	2	2	2	4	2	2	2	86	18	15	23	11	19	46	13	12	9	29	0	0
No.57	1	72	2	3	2	2	2	4	2	3	2	87	20	18	26	6	17	53	5	10	10	41	0	0
No.58	1	40	2	1	2	1	6	1	1	1	2	72	19	11	18	9	15	20	7	12	5	47	0	0
No.59	2	48	2	1	2	2	6	1	2	1	2	75	20	13	19	11	12	30	6	7	10	46	0	0
No.60	2	61	2	3	2	1	6	1	1	1	2	73	15	19	21	7	11	32	4	4	9	36	0	0
No.61	2	67	2	3	1	3	2	2	2	2	1	89	23	15	22	10	19	51	13	17	6	34	1	1
No.62	1	77	2	2	2	3	2	2	4	5	2	58	16	11	15	5	11	56	13	12	10	37	0	0
No.63	2	49	2	4	2	3	4	4	2	3	1	97	23	14	29	8	23	49	8	9	8	26	0	1
No.64	1	68	2	3	1	2	4	1	1	1	2	68	18	13	17	10	10	46	9	13	7	30	1	0
No.65	2	54	4	3	2	3	4	2	2	1	2	70	12	11	27	7	13	33	0	4	4	32	0	0
No.66	1	55	2	2	2	3	3	3	2	2	1	77	14	20	25	7	11	52	12	6	7	30	0	1
No.67	2	59	4	2	1	3	3	1	2	3	1	105	25	20	24	15	21	48	1	5	10	38	1	1
No.68	2	45	2	4	2	3	2	1	1	2	1	96	22	19	24	9	22	35	3	1	10	41	0	1
No.69	1	67	2	2	2	3	3	1	1	1	1	95	25	18	27	7	18	55	0	8	10	39	0	1
No.70	1	72	2	2	2	3	3	1	1	3	2	83	25	16	24	7	11	57	6	11	10	21	0	0
No.71	2	44	2	4	2	3	2	2	2	1	1	111	25	20	30	15	21	61	1	1	10	36	0	1
No.72	2	52	1	2	2	3	4	1	2	1	2	96	21	18	24	13	20	52	9	9	10	35	0	0
No.73	2	23	1	4	2	1	3	1	2	1	2	74	20	12	18	7	17	49	12	10	8	30	0	0
No.74	2	30	2	1	2	2	5	1	1	1	2	82	20	16	18	11	17	42	4	9	6	19	0	0
No.75	2	64	2	2	1	3	3	1	2	3	2	95	22	19	26	15	13	45	3	2	9	49	1	0
No.76	1	60	2	3	2	3	6	2	3	5	2	95	22	18	23	11	21	48	10	8	6	26	0	0
No.77	2	45	2	4	2	1	4	1	1	1	2	91	21	20	30	3	17	45	0	1	10	62	0	0
No.78	2	40	2	4	2	3	4	4	2	1	2	72	22	13	19	8	10	42	7	5	10	43	0	0
No.79	2	53	2	3	2	3	3	1	1	2	2	82	22	17	24	3	16	36	9	8	10	34	0	0
No.80	2	53	2	4	2	1	5	2	2	4	2	38	11	6	12	4	5	46	1	1	10	41	0	0
No.81	2	51	2	2	2	3	4	1	1	1	1	72	19	12	26	3	12	44	3	3	10	43	0	1
No.82	1	48	2	3	2	3	2	2	1	3	2	77	21	15	19	8	14	39	3	2	10	33	0	0
No.83	2	52	2	2	2	2	5	1	2	4	2	108	25	20	30	15	18	43	3	2	10	51	0	0
No.84	1	55	2	4	2	1	2	3	2	1	2	99	25	20	30	7	17	40	1	1	10	46	0	0
No.85	1	68	4	2	2	3	6	1	1	1	1	81	20	17	22	6	16	35	2	3	8	42	0	1
No.86	1	67	2	3	2	1	3	2	2	4	2	82	25	14	19	7	17	51	3	9	8	33	0	0
No.87	1	56	2	3	2	3	2	4	2	1	2	63	19	9	16	3	16	57	6	12	3	15	0	0
No.88	2	61	4	2	2	2	3	2	2	4	2	97	25	18	28	7	19	48	12	8	2	30	0	0
No.89	1	70	2	3	2	1	3	2	2	4	2	75	22	10	18	4	21	48	7	10	10	31	0	0
No.90	1	74	2	2	2	3	3	1	1	1	1	91	21	16	30	4	20	37	0	4	10	53	0	1
No.91	2	75	4	3	1	3	1	2	2	4	2	108	21	20	27	15	25	61	0	8	6	29	1	0
No.92	1	63	2	2	2	2	1	4	3	4	2	74	17	14	20	7	16	51	8	4	9	33	0	0
No.93	1	72	2	2	2	3	3	2	3	4	2	105	25	16	28	15	21	54	9	15	10	43	0	0
No.94	1	53	2	4	2	1	2	4	3	4	2	77	21	20	27	3	6	45	5	12	10	34	0	0
No.95	2	72	2	2	2	2	2	1	1	3	1	90	21	20	28	7	14	51	1	2	10	35	0	1
No.96	1	71	2	2	2	1	3	2	2	1	1	65	12	14	27	3	9	48	0	8	5	50	0	1
No.97	2	69	4	3	2	3	1	2	1	4	2	60	21	10	11	3	15	56	9	15	3	22	0	0
No.98	2	57	2	3	2	2	3	2	2	2	2	90	25	20	22	3	20	57	1	1	10	39	0	0
No.99	2	42	2	4	2	1	3	1	1	1	1	89	19	20	27	5	18	37	8	4	9	36	0	1
No.100	1	61	2	2	2	3	3	1	1	3	1	73	23	14	21	3	12	38	2	0	10	35	0	1
No.101	2	63	2	2	2	3	4	1	1	1	2	73	14	16	23	7	13	39	0	8	10	48	0	0
No.102	1	63	2	2	2	3	3	4	2	1	1	87	21	14	25	7	20	47	4	9	10	41	0	1
No.103	2	64	2	2	2	3	3	1	1	1	1	77	21	16	20	3	17	48	4	10	10	50	0	1
No.104	2	66	2	2	2	3	3	4	2	4	2	74	21	16	24	3	10	55	2	2	10	40	0	0
No.105	2	58	2	2	2	3	6	4	3	2	2	82	21	14	27	3	17	46	8	8	4	38	0	0
No.106	2	58	2	4	2	3	3	2	3	2	2	74	21	16	17	3	17	62	14	11	10	38	0	0
No.107	1	59	2	4	2	1	2	1	2	1	1	101	23	16	30	15	17	46	11	10	10	32	0	1
No.108	1	40	2	1	2	3	2	4	2	1	1	93	23	18	29	11	12	44	1	0	10	58	0	1
No.109	1	80	2	2	2	3	2	2	2	4	2	87	21	19	23	3	21	59	11	17	1	13	0	0
No.110	2	43	2	4	2	2	5	2	3	5	2	97	20	20	30	7	20	44	6	2	10	45	0	0
No.111	2	51	2	3	2	3	4	1	1	1	2	63	14	11	20	3	15	40	4	5	10	34	0	0
No.112	2	53	2	2	2	3	4	4	2	1	2	60	13	11	19	3	14	40	0	8	10	35	0	0
No.113	2	69	2	3	1	3	4	1	1	1	2	74	15	16	20	11	12	40	3	8	9	34	1	0
No.114	2	44	2	1	2	1	4	1	1	1	2	85	19	19	26	6	15	38	4	8	10	39	0	0
No.115	2	55	2	2	2	3	4	4	2	1	2	56	13	9	19	3	12	47	7	7	10	38	0	0
No.116	2	40	2	3	2	2	4	1	1	2	2	82	25	18	24	9	6	23	6	10	6	34	0	0
No.117	2	46	2	3	2	1	4	1	1	2	2	92	21	12	26	12	21	35	8	10	5	22	0	0
No.118	1	60	2	2	2	2	6	3	2	1	2	52	15	12	13	7	5	22	7	8	10	38	0	0
No.119	1	60	2	3	2	3	2	2	3	4	2	70	15	13	21	10	11	47	9	3	9	25	0	0
No.120	1	73	2	3	2	3	2	2	2	2	2	98	24	20	28	12	14	56	15	9	10	35	0	0
No.121	2	47	2	3	2	3	4	2	1	3	2	83	20	14	21	12	16	52	10	9	7	29	0	0
No.122	2	47	4	3	1	2	4	1	3	3	1	113	25	20	28	15	25	56	10	9	4	29	1	1
No.123	1	71	2	2	2	2	3	1	3	3	1	115	25	20	30	15	25	53	10	9	6	30	0	1
No.124	2	75	4	3	1	3	3	2	1	2	2	107	18	19	30	15	25	55	9	9	5	28	1	0
No.125	1	60	2	3	2	3	2	2	2	2	2	80	16	17	21	6	20	57	17	9	5	32	0	0
No.126	2	50	2	2	2	2	4	3	1	1	2	82	19	12	22	10	19	44	13	12	9	29	0	0
No.127	2	60	2	3	1	2	6	2	2	3	2	70	15	13	18	9	15	44	10	13	10	43	1	0
No.128	2	50	2	4	2	3	6	2	2	1	2	89	21	17	23	7	21	49	15	11	6	25	0	0
No.129	2	43	2	1	1	3	4	1	1	5	2	109	25	20	30	15	19	30	0	0	10	58	1	0
No.130	2	49	2	1	2	1	3	2	1	1	1	93	16	18	28	12	19	38	6	2	10	47	0	1
No.131	2	46	2	3	2	3	3	1	1	1	2	95	23	20	27	8	17	40	5	4	10	52	0	0
No.132	2	41	2	3	2	3	1	1	2	1	1	70	20	16	18	3	13	55	0	1	10	37	0	1
No.133	2	69	2	3	1	2	1	2	1	4	2	110	24	20	30	15	21	53	8	3	10	31	1	0
No.134	1	71	2	2	2	3	2	1	1	1	1	74	19	16	21	7	11	48	5	8	9	27	0	1
No.135	1	58	2	3	2	1	2	1	2	1	2	102	24	16	30	7	25	35	5	4	10	40	0	0
No.136	2	54	2	3	2	3	1	2	2	5	2	72	25	12	6	15	14	55	7	13	8	34	0	0
No.137	1	64	2	2	2	3	2	2	1	3	1	72	22	16	14	3	17	51	4	10	10	44	0	1
No.138	2	77	2	3	2	2	2	2	1	2	1	71	25	12	14	14	6	49	7	12	10	26	0	1
No.139	1	58	2	3	2	3	2	1	1	1	2	66	17	14	18	3	14	45	10	12	10	31	0	0
No.140	1	65	2	3	2	3	3	2	1	1	1	90	21	15	29	3	22	56	7	1	7	33	0	1
No.141	1	69	2	2	2	1	3	1	1	1	2	72	20	16	16	4	16	31	2	8	10	43	0	0
No.142	1	58	2	2	2	3	5	2	2	1	2	78	18	18	18	3	21	39	7	10	10	33	0	0
No.143	1	70	2	2	1	3	3	2	2	4	2	80	21	19	25	5	10	37	9	9	10	29	1	0
No.144	2	48	2	3	2	1	3	1	2	1	2	77	18	15	21	10	13	49	9	7	8	27	0	0
No.145	2	58	2	3	2	3	3	2	2	3	2	106	21	20	30	10	25	53	12	8	10	47	0	0
No.146	1	75	2	2	2	2	3	1	1	1	2	86	21	18	23	7	17	35	1	4	10	24	0	0
No.147	2	70	2	3	2	2	5	1	1	1	2	41	8	8	10	5	10	38	2	4	10	30	0	0
No.148	2	41	2	3	1	3	4	1	1	1	2	50	11	10	14	3	12	33	0	4	10	32	1	0
No.149	2	50	2	1	2	3	4	1	1	2	2	88	19	19	29	5	16	43	0	1	8	41	0	0
No.150	2	51	2	1	2	3	4	1	3	5	1	105	25	18	29	10	23	48	5	3	10	47	0	1
No.151	2	61	2	2	2	2	2	1	1	1	1	60	13	11	18	7	11	40	6	10	4	28	0	1
No.152	2	42	2	4	1	2	4	1	1	1	1	99	18	20	28	15	18	50	3	2	9	41	1	1
No.153	1	58	2	2	2	3	3	2	2	2	2	87	24	18	23	6	16	43	12	2	9	35	0	0
No.154	2	62	4	2	2	3	4	3	2	1	2	84	21	16	26	8	13	40	5	10	8	33	0	0
No.155	2	46	2	4	2	3	4	1	1	1	1	95	22	18	30	8	17	40	1	1	10	50	0	1
No.156	1	74	4	1	1	3	2	1	1	4	1	71	17	8	21	8	17	45	0	8	5	31	1	1
No.157	2	68	2	2	2	3	3	2	4	1	2	76	25	20	23	3	5	47	7	12	10	39	0	0
No.158	1	79	2	2	2	3	3	2	2	1	2	93	25	18	26	4	20	46	9	17	10	29	0	0
No.159	1	60	2	3	2	1	2	1	3	4	2	101	22	19	28	12	20	47	1	4	10	36	0	0
No.160	1	64	2	2	1	1	3	1	2	1	2	98	19	14	30	14	21	42	0	1	7	39	1	0
No.161	2	48	2	2	2	3	2	1	1	1	2	91	25	14	27	9	16	44	0	1	10	49	0	0
No.162	2	39	2	1	2	1	5	1	2	1	2	102	22	18	30	15	17	42	1	2	10	54	0	0
No.163	2	56	2	3	2	3	4	1	1	1	2	95	25	16	30	3	21	55	0	11	10	39	0	0
No.164	2	44	1	1	2	3	5	2	1	2	1	74	16	13	19	9	17	51	6	10	10	42	0	1
No.165	2	47	2	1	1	1	5	1	1	1	1	83	13	12	26	15	17	38	1	0	10	32	1	1
No.166	2	48	2	3	2	3	4	1	1	1	1	103	25	20	30	7	21	39	2	3	10	35	0	1
No.167	1	62	2	3	2	3	3	1	1	4	2	85	21	14	30	3	17	40	1	8	9	37	0	0
No.168	1	63	4	2	1	3	3	1	1	1	1	106	22	15	29	15	25	34	0	12	3	27	1	1
No.169	1	62	2	2	2	3	3	2	3	5	2	75	21	12	20	3	19	59	5	12	7	25	0	0
No.170	2	68	4	2	2	3	4	4	4	5	2	103	25	20	30	3	25	59	3	2	10	43	0	0
No.171	2	61	3	2	2	3	3	1	1	1	1	86	14	16	28	7	21	41	1	1	9	37	0	1
No.172	2	60	2	3	2	2	2	2	2	4	2	73	16	7	18	15	17	36	8	8	10	42	0	0
No.173	2	37	1	4	1	2	5	1	2	1	2	109	25	18	30	15	21	49	2	4	7	42	1	0
No.174	2	45	2	4	2	3	4	2	2	2	2	107	25	20	30	7	25	55	4	18	10	32	0	0
No.175	2	74	2	2	2	3	3	4	1	1	2	91	21	20	30	3	17	50	0	8	8	41	0	0
No.176	1	75	2	2	2	3	3	3	1	1	1	91	21	16	30	3	21	51	0	3	8	29	0	1
No.177	2	67	2	2	2	3	4	2	1	3	1	88	25	13	22	7	21	47	3	2	10	58	0	1
No.178	1	48	2	4	2	3	3	3	1	1	1	82	18	18	26	7	13	33	1	3	10	33	0	1
No.179	2	76	2	3	2	3	3	4	3	4	2	67	17	12	14	3	21	59	6	18	4	24	0	0
No.180	2	41	2	3	2	1	5	4	2	1	2	113	23	20	30	15	25	43	3	8	3	18	0	0
No.181	2	59	2	2	1	3	3	2	3	4	2	107	23	20	30	9	25	64	5	4	10	40	1	0
No.182	1	62	2	2	2	3	3	2	3	1	2	55	13	13	10	3	16	60	5	8	4	15	0	0
No.183	1	61	2	4	2	3	3	4	1	1	1	92	21	20	30	7	14	51	3	5	10	41	0	1
No.184	2	50	2	2	2	1	4	1	2	1	1	104	19	20	30	11	24	44	8	9	10	31	0	1
No.185	1	60	2	2	2	3	2	1	1	1	1	105	23	19	27	14	22	43	5	15	7	48	0	1
No.186	2	63	2	2	2	3	4	1	1	1	2	90	20	20	24	6	20	48	3	5	10	41	0	0
No.187	2	70	2	2	2	3	3	2	1	5	2	94	23	20	28	4	19	57	6	8	2	26	0	0
No.188	2	69	2	2	2	3	2	1	3	4	1	113	25	20	30	13	25	47	8	5	10	38	0	1
No.189	2	63	2	3	2	3	2	2	2	4	2	96	22	17	26	15	16	58	4	8	10	31	0	0
No.190	1	66	2	2	2	2	3	2	1	1	2	83	25	15	30	4	9	54	0	9	10	39	0	0
No.191	2	57	2	2	2	3	2	1	1	4	1	86	21	20	30	3	12	40	1	2	10	36	0	1
No.192	2	39	2	1	2	1	5	2	2	5	2	75	19	16	16	3	21	53	8	11	10	29	0	0
No.193	1	42	2	4	2	3	3	2	2	4	2	69	15	11	17	5	21	50	12	9	10	45	0	0
No.194	2	63	2	2	2	3	3	1	1	1	2	65	17	12	15	3	18	38	9	8	8	33	0	0
No.195	2	70	2	2	2	3	4	1	1	5	2	80	19	14	29	5	13	46	8	7	10	42	0	0
No.196	2	68	2	3	2	2	2	1	1	1	2	65	20	14	18	3	10	40	6	6	10	40	0	0
No.197	1	69	2	2	2	3	2	1	1	2	2	75	21	20	18	3	13	55	2	0	10	35	0	0
No.198	2	65	2	2	2	3	2	1	1	1	2	73	21	17	18	3	14	36	6	3	7	47	0	0
No.199	1	58	2	3	2	3	3	2	1	1	2	70	18	14	19	3	16	54	4	12	10	35	0	0
No.200	1	66	2	3	2	3	6	1	1	1	2	65	18	13	16	4	14	51	0	0	10	32	0	0
